# Supplementary material for: Exogenous ketone therapy does not protect brain tissue after moderate-sized intracerebral hemorrhage despite signs of early neurological benefit
Source: PLoS One. 2024 Dec 5;19(12):e0311778. doi: 10.1371/journal.pone.0311778 (PMC11620376; doi:10.1371/journal.pone.0311778)
Supplement: S1 Dataset — (XLSX) [file pone.0311778.s001.xlsx]

## Sheet: Exp. 1
Animal	Group	NDS		BHB levels (uM)	IL-1b relative transcript expression		Mcp1 relative transcript expression		Tnfa relative transcript expression		Cx3cl1 relative transcript expression		Body Weight (% of Baseline)				Food Consumption (g)				Water Consumption (g)
		Baseline	Day 3		Contra Striatum	Ipsi Striatum	Contra Striatum	Ipsi Striatum	Contra Striatum	Ipsi Striatum	Contra Striatum	Ipsi Striatum	Baseline	Day 1	Day 2	Day 3	Baseline	Day 1	Day 2	Day 3	Baseline	Day 1	Day 2	Day 3
14336	BHB	0	4	112.171	0.827241	2.26009	0.264826	5.05642	0.80457	1.06532	0.90237	5.0343	100	96.1783	99.0446	102.548	26	26	39	44	39	21	38	39
14337	Mortality during surgery	0											100
14338	BHB	2	5	61.795	0.902112	3.24086	0.516957	11.8197	0.87739	0.905188	0.557402	6.78238	100	92.4157	91.8539	99.4382	35	31	20	35	51	18	28	53
14339	VEH	0	6	73.885	1.84853	7.29232	1.17131	20.3664	1.21528	1.64866	1.64352	16.7002	100	84.6626	91.8539	99.4382	31	0	0	0	44	3	2	18
14340	BHB	1	3	44.331	0.644557	1.4808	0.17472	4.85045	0.447913	0.568917	0.423899	2.57896	100	95.9375	97.1875	98.125	26	21	25	21	36	21	36	30
14341	VEH	0	8	57.765	0.63789	9.00907	0.465908	12.712	1.11829	1.2195	0.505853	17.5913	100	86.0795	93.4659	100	30	2	20	48	40	2	38	47
14342	VEH	0	6	35.599	0.850497	4.53587	1.40261	16.7736	1.1944	1.65438	1.66646	12.2677	100	87.7676	93.578	96.9419	30	12	44	28	42	7	42	38
14343	VEH	1	2	81.945	0.830112	2.00886	1.83798	15.7591	1.08771	1.01839	1.45578	2.90148	100	98.1651	97.8593	100	31	35	18	28	49	30	40	41
14344	VEH	1	3	75.228	1.02199	5.01545	1.15919	14.8061	1.06532	1.31612	0.577059	3.78893	100	96.8927	98.5876	101.13	31	23	29	30	48	30	47	39
14345	BHB	0	4	121.574	2.24448	1.7069	0.909482	9.20946	1.10672	0.847503	0.366476	2.99341	100	97.2376	98.0663	99.7238	32	37	33	31	38	34	38	37
14346	BHB	0	4	108.812	0.838788	4.69583	0.968026	13.1147	0.950191	1.09148	0.428329	6.57409	100	95.0549	98.3516	100	29	27	30	N/A	38	34	38	37
14347	VEH	0	3	3.358	0.582924	2.65071	0.50984	3.81879	0.850445	0.973525	0.532846	3.74974	100	94.0653	96.7359	98.8131	31	75	23	34	47	25	43	39
14348	VEH	0	2	20.15	N/A	3.18519	N/A	7.12612	N/A	0.895826	N/A	4.53716	100	97.4576	98.8701	100	26	29	24	22	32	20	36	22
14349	BHB	0	8	103.439	N/A	2.7158	N/A	7.32646	N/A	0.862317	N/A	5.62476	100	94.5355	99.4536	98.9071	30	52	40	25	43	30	51	40
14350	VEH	1	5	65.153	1.22806	3.32045	0.453168	9.33802	0.468555	1.30251	0.618477	3.28704	100	96.648	97.486	99.162	27	24	26	25	37	22	42	35
14351	BHB	0	1	180.011	0.785334	2.27581	0.398629	5.36329	0.693174	0.835835	0.047425	5.96611	100	95.6012	97.9472	98.5337	28	16	26	21	37	18	38	30
14355	BHB	0	1	120.231	0.356353	3.10885	0.25492	11.7788	0.538228	0.933868	0.248581	7.11957	100	98.2558	100.291	100.872	31	31	29	24	37	23	37	37
		Exclusions in yellow

## Sheet: Exp. 2
Animal	Group	NDS		Brain Water Content (Edema) - %					Body Weight (% baseline)				Food Consumption (g)				Water consumption (g)
		Baseline	Day 3	Contra Striatum	Ipsi Striatum	Contra Cortex	Ipsi Cortex	Cerebellum	Baseline	Day 1	Day 2	Day 3	Baseline	Day 1	Day 2	Day 3	Baseline	Day 1	Day 2	Day 3
14564	VEH	1	4	77.9817	82.139	78.1723	79.9435	77.4934	100	95.5882	96.5686	96.3235	36	16	28	23	42	18	37	31
14565	BHB	0	3	79.3741	81.0573	79	81.3704	77.7869	100	95.4976	98.8152	101.185	33	16	31	27	51	28	50	42
14566	BHB	0	8	77.3953	80.5854	78.7535	80.1697	77.6499	100	96.7742	96.5261	95.7816	33	17	27	20	42	23	35	27
14567	BHB	0	8	78.6906	83.5821	78.7958	80.2774	77.5869	100	92.4675	95.5844	97.9221	31	11	26	24	36	10	42	32
14568	VEH	0	5	77.3312	82.3222	78.0708	78.7898	77.5236	100	94.8113	96.934	97.8774	55	14	31	25	50	25	46	37
14569	VEH	0	2	77.0642	83.6145	78.4077	80.5035	77.8681	100	98.2843	100.49	99.2647	25	23	28	23	34	27	39	34
14570	VEH	0	7	77.9236	80.4457	77.5711	79.2255	77.2321	100	95.122	97.1175	97.7827	30	20	25	25	44	25	48	37
14571	BHB	0	1	77.6573	82.4324	79.2668	79.2224	78.0124	100	94.621	97.066	95.11	28	18	24	17	44	22	40	36
14572	BHB	0	3	77.7259	80.9701	78.0078	80.3424	77.2924	100	97.3995	101.182	100.946	42	12	44	21	52	30	44	39
14573	VEH	0	3	78.5775	82.5436	78.3541	80.6381	77.3097	100	95.5294	98.5882	97.6471	42	21	30	24	52	23	43	36
14574	VEH	0	2	78.9735	82.1561	78.6108	80.4674	78.128	100	95.671	99.1342	97.619	45	21	34	27	50	29	50	38
14575	BHB	1	0	76.7111	83.4242	78.3078	80	77.8276	100	98.441	101.782	99.5546	42	26	34	27	50	41	55	55
14576	BHB	0	0	77.7184	79.773	78.3465	78.4181	77.7454	100	95.3586	95.1477	96.2025	37	24	30	27	52	31	48	47
14577	BHB	0	6	77.3424	81.8182	78.0573	79.2141	77.6265	100	94.0265	95.7965	95.5752	35	15	23	21	48	19	46	33
14578	VEH	0	6	78.4314	82.897	78.8088	79.708	78.3927	100	96.4509	98.1211	99.7912	42	17	30	29	49	32	52	45
14579	VEH	1	6	77.8338	81.808	78.4519	79.6589	77.9455	100	96.8442	98.6193	99.211	42	27	33	29	56	29	55	45
14580	VEH	0	2	77.7911	81.2	77.7402	80.1642	77.3566	100	94.971	96.1315	97.0986	43	19	29	28	68	34	53	55
14581	BHB	0	1	79.1349	80.4563	77.993	80.2353	77.5481	100	96.3855	98.5542	97.5904	34	22	27	23	46	28	42	30
14582	BHB	0	1	78.3951	80.0353	78.362	79.0453	77.5054	100	96.7093	96.5265	96.5265	38	32	33	31	63	46	60	53
14583	BHB	0	1	76.7084	80.1442	78.7786	78.966	77.1159	100	97.2689	97.6891	96.2185	44	19	32	28	66	42	69	55
14584	VEH	0	8	77.1186	80.7774	78.8442	78.8823	78.1126	100	96.319	97.137	98.5685	37	18	29	32	63	39	52	55
14585	BHB	1	1	77.847	79.8913	78.4711	79.267	77.8311	100	97.0149	98.7207	97.4414	34	21	26	24	49	22	43	35
14586	VEH	0	4	77.1777	79.4433	78.1731	79.5768	77.6	100	97.3822	98.4293	97.644	31	22	21	20	40	23	35	30
14587	VEH	0	8	77.592	82.7897	78.6263	80.5089	77.5956	100	96.6368	98.8789	99.7758	34	26	29	27	43	26	45	42

## Sheet: Exp. 3
Animal	Group	NDS					Cylinder (% contralateral forelimb use)					Lesion Volume (mm^3)
		Baseline	Day 3	Day 7	Day 14	Day 28	Baseline	Day 3	Day 7	Day 14	Day 28		Notes
14614	VEH	0	9	3	4	3	59.6774	29.1667	32.3529	38.0952	6.66667	36.3126
14615	BHB	0	2	1	0	0	39.3939	33.75	42.5	50	45.6522	27.0022
14616	VEH	1	4	3	3	1	53.5714	61.1111	52	50	62.5	34.807
14617	VEH	0	5	1	0	3	50	33.871	50	53.3333	55.1724	21.2918
14618	BHB	1	4	3	3	2	52.0408	30.1887	N/A	31.25	28.5714	32.3965
14619	VEH	0	2	1	1	2	41.6667	25	16.6667	11.1111	14.7059	N/A	Tissue processing error
14620	BHB	0	6	4	3	3	52.6316	N/A	32.2581	29.3103	37.5	18.295
14621	BHB	1	3	1	0	0	48.2759	28.9474	N/A	N/A	30.9524	23.1046
14622	BHB	1	4	0	1	2	43.75	53.8462	66.6667	29.1667	25	20.4934
14623	BHB	0	2	0	0	0	50	5.55556	N/A	25	18.1818	-2.76	Tissue is unbalanced - exclude
14624	VEH	0	6	4	4	3	27.7778	16.6667	18.75	21.6216	2.08333	15.42
14625	BHB	0	3	2	2	2	46.875	51.2821	42.8571	45.122	42.8571	23.5494
14626	BHB	0	2	4	1	0	47.2222	42.5	50	39.2857	45.1613	20.5869
14627	VEH	0	3	3	0	1	50	51.5152	46.4286	23.0769	28.9474	24.1149
14628	VEH	0	9	8	7	5	33.8235	49.2424	48.2143	51.6129	30.9524	78.2547
14629	VEH	0	7	6	4	1	78.5714	N/A	N/A	10	28.5714	33.8979
14693	BHB	0	3	1	1	0	50	59.375	51.7241	56.6667	53.125	32.8163
14694	VEH	0	4	2	0	0	57.1429	52.6316	50	39.2857	33.3333	38.45
14695	BHB	1	2	2	0	3	50	N/A	N/A	25	50	29.3693
14696	BHB	0	8	8	5	6	63.4615	41.6667	30	15.3846	30	41.1245
14697	VEH	0	9	6	5	5	45.5556	37.5	45.3488	39.2857	52.8846	27.321
14698	BHB	0	4	2	1	2	35.7143	N/A	25	20	66.6667	N/A	Tissue processing error
14699	VEH	0	10	9	5	6	47	N/A	26.6667	30	25	68.8198
14700	VEH	0	6	3	1	1	43.75	51.25	58	51.1364	53.2258	40.0202
14701	BHB	1	4	1	2	2	50	54.0541	N/A	N/A	N/A	49.9296
14702	VEH	0	2	4	3	2	50	71.4286	N/A	16.6667	N/A	41.0774
14703	BHB	0	9	8	5	3	50	N/A	25	50	43.1034	44.9782
14704	VEH	1	5	1	1	0	50	43.1034	28.5714	34.375	25	36.9571
14705	BHB	0	7	3	3	1	56.8182	N/A	35	30.7692	34.375	39.488
14706	BHB	0	5	6	2	2	53.0303	40	32.2581	46.9697	33.3333	63.18
14707	VEH	0	7	3	3	4	55.814	43.75	44.7368	51.8868	49.2308	34.3501
14708	VEH	1	9	6	6	3	44.7368	54.1667	28	44	50	50.0637
							Exclusions in yellow
